# Supplementary material for: Nutrition Care after Hospital Discharge in Singapore: Evidence-Based Best-Practice Recommendations
Source: Nutrients. 2023 Oct 24;15(21):4492. doi: 10.3390/nu15214492 (PMC10650134; doi:10.3390/nu15214492)
Supplement: Supplementary file 1 [file nutrients-15-04492-s001.zip]

Archive with 1 entries (1 files):
- nutrients-2633771-supplementary.pdf
